# Supplementary material for: Implementation of Early Next-Generation Sequencing for Inborn Errors of Immunity: A Prospective Observational Cohort Study of Diagnostic Yield and Clinical Implications in Dutch Genome Diagnostic Centers
Source: Front Immunol. 2021 Dec 21;12:780134. doi: 10.3389/fimmu.2021.780134 (PMC8724043; doi:10.3389/fimmu.2021.780134)
Supplement: Supplementary file 3 [file Table_3.xlsx]

## Sheet: Blad1
ID	Gene	NM	Variant	Protein	Zygosity	Inheritance	Classification	Novel variant?	Diagnosis according to OMIM (MIM number)	Clinical phenotype	Clinical implication
1	MKL1	NM_020831.4	c.1356dup	p.Val453fs	Hom	AR	LP	Yes	Immunodeficiency 66 (618847)/MKL1 deficiency	hydronephrosis, short thorax, micropenis, ECMO for pneumosepsis with pseudomonas, respiratory insufficiency, thrombocytopenia	HSCT indication. Family counselling: genetic results were used to counsel sibling in whom HSCT was (directly) performed. Patient was referred for HSCT but was not accepted due to severe infections.
2	FAS	NM_000043.4	c.749G>A	p.Arg250Gln	Het	AD	P	No	Autoimmune lymphoproliferative syndrome (601859)	splenomegaly, recurrent pneumonia, cytopenia.	End of diagnostic trajectory, cancellation of referral to oncology. Diagnosis in 4 other family members. Disease specific treatment plan available.
3	IKBKB	NM_001556.2	c.607G>A	p.Val203Ile	Het	AD	P	No	Immunodeficiency 15A (618204)	Hypogammaglobulinemia, CD4 lymphopenia and auto immunity (reumatoid arthritis, overlap Sjogren syndrome, splenomegaly)	Tailored treatment (abatacept, rituximab), genetic counselling for siblings and children, surveillance by immunology department
4	STAT3	NM_139276.2	c.1387_1389del	p.Val463del	Het	AD	P	No	Hyper-IgE recurrent infection syndrome (147060)	Bronchiectasis, fractures, high IgE levels, characteristic facial features	End of diagnostic trajectory, disease specific treatment plan available.
5	UNC13D	NM_199242.2	c.2695C>T	p.Arg899*	Hom	AR	LP/P	No	Hemophagocytic lymphohistiocytosis, familial, 3 (608898)	Suspicion of HLH (based on fever, hepatosplenomegaly, pancytopenia)	Tailored HLH treatment. HSCT indication. Family counselling: retrospective diagnosis in 7 affected siblings.
6	FAS	NM_000043.4	c.749G>A	p.Arg250Gln	Het	AD	P	No	Autoimmune lymphoproliferative syndrome (601859)	Hemolytic anemia, Coombs negative, lymphadenopathy, splenomegaly, recurrent urticaria	End of diagnostic trajectory, confirmation of sirolimus therapy, family counselling, less surveillance
7	PRF1	NM_001083116.2	c.394G>A	p.Gly132Arg	Hom	AR	P	No	Hemophagocytic lymphohistiocytosis, familial, 2 (603553)	Suspicion of HLH (based on fever, hepatosplenomegaly, pancytopenia)	End of diagnostic trajectory. Tailored HLH treatment. HSCT indication. Family counselling.
8	G6PD	NM_001042351.2	c.376A>G	p.Asn126Asp	Hom	XLD	P	No	Hemolytic anemia, G6PD deficient (favism) (300908)	Supicion of Hyper IgE syndrome, high IgE levels, eczema	Specific advise regarding G6PD deficiency (avoid fava beans and some forms of medication). No change in management
9	BTK	NM_001287344.1	c.1675C>T	p.Arg559*	Hem	XLR	P	Yes	Agammaglobulinemia, X-linked 1 (300755)	Invasive infections, neutropenia, agammaglobulinemia, low B cells.	End of diagnostic trajectory. Continuation of existing therapy (Ig replacement therapy and prophylactic antimicrobial therapy)
10	GBA	NM_001005742.2	c.1448T>C	p.Leu483Pro	Hom	AR	P	No	Gaucher disease type I (230800), type II (230900), type III (231000), type IIIC (231005)	Suspicion of HLH (hepatosplenomegaly, pancytopenia, encephalopathy)	End of diagnostic trajectory. Tailored treatment for Gaucher disease. Enzyme replacement therapy. Family counselling.
11	G6PD	NM_000402.4	c.653C>T	p.Ser218Phe	Het	XLD	P	No	Hemolytic anemia, G6PD deficient (favism) (300908)	Severe infections (Hib meningitis, pneumococcal pneumonia)	Specific advise regarding G6PD deficiency (avoid fava beans and some forms of medication). Watchful waiting. Further evaluation to establish diagnosis.
12	PRF1	NM_001083116.1	c.1349C>T	p.Thr450Met	Hom	AR	P	No	Hemophagocytic lymphohistiocytosis, familial, 2 (603553)	Suspicion of HLH (based on fever, hepatosplenomegaly, pancytopenia)	End of diagnostic trajectory. Tailored HLH treatment. HSCT indication. Family counselling.
13	PIK3CD	NM_005026.3	c.3074A>G	p.Glu1025Gly	Het	AD	(L)P	No	Immunodeficiency 14A, AD (615513)/Immunodeficiency 36 (616005)	Chronic EBV infection, hypogammaglobulinemia, developmental problems	End of diagnostic trajectory. HSCT indication.
14	UNC13D	NM_199242.2	c.2477_2480delTCAC	p.Leu826Glnfs*20	Hom	AR	P	No	Hemophagocytic lymphohistiocytosis, familial, 3 (608898)	Suspicion of HLH (hepatosplenomegaly, pancytopenia, encephalopathy)	End of diagnostic trajectory. Tailored HLH treatment. HSCT indication. Family counselling.
15	NCF1	NM_000265.5	c.75_76delGT	p.Tyr26Hisfs*26	Hom	AR	P	No	Chronic granulomatous disease 1, autosomal recessive (233700)	Opportunistic skin infection, abdominal lymphadenopathy and splenomegaly	End of diagnostic trajectory. Tailored CGD prophylactic antibiotics treatment
16	PIK3CD	NM_005026.3	c.3061G>A	p.Glu1021Lys	Het	AD	P	No	Immunodeficiency 14A, AD (615513)/Immunodeficiency 36 (616005)	Failure to thrive, recurrent upper and lower respiratory tract infections; T- and NK cell lymphopenia	End of diagnostic trajectory. Further evaluation to optimalize treatment with PI3K inhibitor and CT of lungs
17*	ATM	NM_000051.3	c.1564_1565delGA	p.Glu522fs	Het	AR	P	No	Ataxia-telangiectasia (208900)	Recurrent infections, failure to thrive, low IgA and IgG.	End of diagnostic trajectory. Indication of HSCT, postponed after shared decision making with parents. Watchful waiting as management
	ATM	NM_000051.3	c.5712dupA	p.(Ser1905fs)	Het	AR	P	No
18	NCF1	NM_000265.5	c.75-76delGT	p.Tyr26Hisfs*26	Hom	AR	P	No	Chronic granulomatous disease 1, autosomal recessive (233700)	Chronic gingivitis, recurrent upper respiratory tract infections, acute period of Aspergillus pneumonitis at age 48 yrs.	End of diagnostic trajectory. Confirmation of diagnosis. No indication of HSCT because of age and small complications
19	STX11	NM_003764.4	c.369_376delinsTGG	p.Val124fs	Hom	AR	P	No	Hemophagocytic lymphohistiocytosis, familial, 4 (603552)	Suspicion of HLH (based on fever, hepatosplenomegaly, pancytopenia)	End of diagnostic trajectory. Tailored HLH treatment. HSCT indication. Family counselling.
20	BTK	NM_001287344.1	c.1660C>T	p.(Arg554*)	Hem	XLR	P	No	Agammaglobulinemia, X-linked 1 (300755)	Suspicion of XLA, agammaglobulinemia	End of diagnostic trajectory. Tailored XLA treatment, start Ig replacement therapy.
21	PRF1	NM_005041.5	c.853_855del	p.Lys285del	Hom	AR	P	No	Hemophagocytic lymphohistiocytosis, familial, 2 (603553)	Suspicion of HLH (based on fever, hepatosplenomegaly, pancytopenia)	End of diagnostic trajectory. Tailored HLH treatment. HSCT indication. Family counselling.
22	XIAP	NM_001167.3	c.891_902delinsGCCC	p.Val298fs	Hem	XLR	P	Yes	Lymphoproliferative syndrome, X-linked, 2 (300635)	Suspicion of HLH (based on fever, hepatosplenomegaly, pancytopenia).	End of diagnostic trajectory. Tailored HLH treatment. HSCT indication. Family counselling.
23	FAS	NM_000043.5	c.749G>C	p.Arg250Pro	Het	AD	P	No	Autoimmune lymphoproliferative syndrome (601859)	Fatigue, splenomegaly, positive (anti-C3d) Coombs hemolysis	End of diagnostic trajectory. Tailored ALPS treatment (prednison, IVIg). Search for optimal treatment, intensive surveillance. No additional evaluation.
24**	AICDA	NM_020661.2	c.114T>G	p.Ser38Arg	Het	AR	(L)P	No	Immunodeficiency with hyper-IgM, type 2 (605258)	Suspicion of Hyper-IgM syndrome, hypogammaglobulinemia	End of diagnostic trajectory. Indication of Ig replacement therapy. Family counselling.
	AICDA	NM_020661.2	c.400G>A	p.Val134Met	Het	AR	VUS	Yes
25*	ADA2	NM_001282225.1	c.158del	p.Asn53fs	Het	AR	P	Yes	Vasculitis, autoinflammation, immunodeficiency, and hematologic defects syndrome (615688)	Suspicion of GATA2 deficiency. Recurrent viral and fungal infection, onychomycosis, auto-immune neutropenia.	End of diagnostic trajectory. Tailored treatment (adalimumab). Referral clinical geneticist for trio analysis. Intensive surveillance by hematologist
	ADA2	NM_001282225.1	c.506G>A	p.Arg169Gln	Het	AR	P	No
*Compound heterozygosity demonstrated by parental testing
**This patient was discussed in a multidisciplinary setting, demonstrated compound heterozygous with matching clinical phenotype
